# Supplementary material for: Unraveling the Interplay Between Alcohol, Immunity, and Gastric Cancer: A Genomic Approach
Source: Food Sci Nutr. 2025 Nov 24;13(12):e71260. doi: 10.1002/fsn3.71260 (PMC12641442; doi:10.1002/fsn3.71260)
Supplement: Supplementary file 1 — Supporting Information: S1. Details of Mendelian randomization analysis assessing the causal effect of alcohol consumption on gastric cancer risk. [file FSN3-13-e71260-s009.xlsx]

## Sheet: Sheet1
Outcome	Methods	OR	pvalue	OR_lci95	OR_uci95
Gastric cancer	MR Egger	1.00921	0.873017	0.90215	1.12898
	Weighted median	1.03663	0.421849	0.949505	1.13175
	Inverse variance weighted	1.05794	0.0380782	1.0031	1.11577
	Simple mode	1.06004	0.449152	0.91202	1.23208
	Weighted mode	1.07238	0.0506892	1.00064	1.14925
