# Supplementary material for: Unraveling the Interplay Between Alcohol, Immunity, and Gastric Cancer: A Genomic Approach
Source: Food Sci Nutr. 2025 Nov 24;13(12):e71260. doi: 10.1002/fsn3.71260 (PMC12641442; doi:10.1002/fsn3.71260)
Supplement: Supplementary file 2 — Supporting Information: S2. Full list of immune cell profiles significantly associated with altered gastric cancer risk. [file FSN3-13-e71260-s002.xlsx]

## Sheet: Sheet1
Trait	OR	pvalue	OR_lci95	OR_uci95
IgD+ CD38dim AC	1.03331	0.0227851	1.00457	1.06287
Naive-mature B cell %B cell	0.928545	0.00361144	0.883322	0.976084
IgD- CD24- AC	1.07849	0.0169834	1.01361	1.14752
IgD+ CD24- AC	1.03044	0.0490686	1.00012	1.06168
CD20- AC	1.0175	0.0186388	1.0029	1.03231
CD11c+ CD62L- monocyte AC	1.07438	0.0298873	1.00701	1.14625
CD62L- HLA DR++ monocyte AC	1.13499	0.0010546	1.05217	1.22433
CD11c+ HLA DR++ monocyte AC	1.07513	0.0364112	1.00459	1.15063
Myeloid DC %DC	1.09615	0.00845991	1.02375	1.17367
HLA DR++ monocyte %leukocyte	1.10891	0.00796796	1.02739	1.19691
Resting Treg AC	0.945009	0.0221767	0.900299	0.991939
CD33- HLA DR+ AC	0.97126	0.00163758	0.953791	0.989049
CM CD4+ AC	1.02953	0.0296196	1.00288	1.05689
Naive CD4+ AC	0.901549	0.00460593	0.839176	0.968558
EM CD4+ %T cell	1.06369	0.00435438	1.01949	1.10981
CD14- CD16- AC	0.972951	8.12205e-05	0.959772	0.986312
DN (CD4-CD8-) AC	1.14829	0.000640958	1.06065	1.24317
DN (CD4-CD8-) %leukocyte	1.07421	0.0214921	1.01062	1.14181
CD8br NKT %lymphocyte	1.05385	0.025612	1.00641	1.10352
NK %lymphocyte	0.962939	0.0194274	0.932921	0.993923
CD28+ CD45RA+ CD8dim %CD8dim	0.941676	0.0121493	0.898471	0.986959
CD20 on IgD- CD38-	0.91415	0.0340972	0.841316	0.993291
CD20 on unsw mem	0.913976	0.00625909	0.856895	0.974859
CD24 on IgD- CD38-	1.0346	0.0280451	1.00367	1.06649
CD25 on IgD- CD38-	0.955341	0.0483529	0.912978	0.99967
IgD on IgD+ CD38-	0.946704	0.033922	0.899982	0.995851
IgD on IgD+ CD38br	0.920589	0.0276253	0.855242	0.990929
IgD on IgD+	0.88832	0.000796866	0.828922	0.951975
CD3 on CM CD4+	0.950716	0.0319933	0.9078	0.995661
HVEM on TD CD8br	1.05377	0.0230341	1.00724	1.10246
CD28 on resting Treg	1.12435	0.0106166	1.02767	1.23011
CD45 on B cell	0.941194	0.0350827	0.889609	0.99577
FSC-A on HLA DR+ T cell	1.08041	0.00652315	1.02185	1.14232
PDL-1 on CD14- CD16+ monocyte	1.08845	0.0134063	1.01773	1.16407
HLA DR on CD14- CD16-	0.983956	0.0287767	0.969793	0.998326
CD14 on CD33dim HLA DR+ CD11b+	0.957472	0.0333648	0.919898	0.996581
CD4 on CD4+	0.929969	0.0176499	0.875837	0.987446
CD8 on TD CD8br	0.914582	0.0150697	0.851048	0.982858
SSC-A on HLA DR+ NK	1.02914	0.0136355	1.00592	1.0529
SSC-A on CD4+	1.07178	0.00452269	1.0217	1.12431
SSC-A on HLA DR+ CD8br	1.07351	0.0416759	1.00268	1.14934
