# Supplementary material for: Unraveling the Interplay Between Alcohol, Immunity, and Gastric Cancer: A Genomic Approach
Source: Food Sci Nutr. 2025 Nov 24;13(12):e71260. doi: 10.1002/fsn3.71260 (PMC12641442; doi:10.1002/fsn3.71260)
Supplement: Supplementary file 3 — Supporting Information: S3. Additional Mendelian randomization results examining whether gastric cancer causally influences immune cell phenotypes. [file FSN3-13-e71260-s007.xlsx]

## Sheet: Sheet1
Trait	Methods	OR	pvalue	OR_lci95	OR_uci95
IgD+ CD38dim AC	MR Egger	1.05001	0.31681	0.95613	1.1541
	Weighted median	1.04124	0.412692	0.945292	1.1469
	Inverse variance weighted	1.07962	0.0167643	1.01395	1.14978
	Simple mode	1.02468	0.770259	0.871466	1.20498
	Weighted mode	1.04053	0.391374	0.951723	1.1379
IgD- CD24- AC	MR Egger	1.04539	0.383706	0.947797	1.15345
	Weighted median	1.06217	0.216903	0.964892	1.17053
	Inverse variance weighted	1.06776	0.0498807	1.00003	1.14083
	Simple mode	1.14313	0.0722045	0.994935	1.31492
	Weighted mode	1.062	0.198008	0.971823	1.16011
