# Supplementary material for: Unraveling the Interplay Between Alcohol, Immunity, and Gastric Cancer: A Genomic Approach
Source: Food Sci Nutr. 2025 Nov 24;13(12):e71260. doi: 10.1002/fsn3.71260 (PMC12641442; doi:10.1002/fsn3.71260)
Supplement: Supplementary file 4 — Supporting Information: S4. Extended Mendelian randomization results investigating the impact of alcohol consumption on immune cell subsets. [file FSN3-13-e71260-s004.xlsx]

## Sheet: Sheet1
Trait	Methods	OR	pvalue	OR_lci95	OR_uci95
Naive-mature B cell %B cell	MR Egger	0.785016	0.00138333	0.679724	0.906619
	Weighted median	0.91651	0.0730554	0.83006	1.01196
	Inverse variance weighted	0.925833	0.0187033	0.868232	0.987255
	Simple mode	0.89702	0.284577	0.738965	1.08888
	Weighted mode	0.885994	0.113828	0.774085	1.01408
NK %lymphocyte	MR Egger	0.984274	0.818375	0.860044	1.12645
	Weighted median	0.894174	0.0167959	0.817312	0.978264
	Inverse variance weighted	0.937767	0.035928	0.883125	0.99579
	Simple mode	0.799287	0.0320519	0.659533	0.968655
	Weighted mode	0.85264	0.0959435	0.713261	1.01926
