# Supplementary material for: Unraveling the Interplay Between Alcohol, Immunity, and Gastric Cancer: A Genomic Approach
Source: Food Sci Nutr. 2025 Nov 24;13(12):e71260. doi: 10.1002/fsn3.71260 (PMC12641442; doi:10.1002/fsn3.71260)
Supplement: Supplementary file 5 — Supporting Information: S5. Detailed annotation of SNPs linked to immune traits and gastric cancer risk. [file FSN3-13-e71260-s006.xlsx]

## Sheet: Sheet1
id	chr	start	end	strand	gene_ids	gene_names	3_prime_utr_variant	nmd_transcript_variant	intron_variant	missense_variant	non_coding_transcript_exon_variant	non_coding_transcript_variant	splice_polypyrimidine_tract_variant	splice_region_variant	synonymous_variant
rs11103734		-1	-1				0	0	0	0	0	0	0	0	0
rs11124150	2	98288549	98288549	+	ENSG00000168658	VWA3B	0	6	14	0	0	4	0	0	0
rs111273508	6	25330511	25330511	+	ENSG00000079691,ENSG00000168405	CARMIL1,CMAHP	0	0	4	0	0	1	0	0	0
rs111891110		-1	-1				0	0	0	0	0	0	0	0	0
rs115364254	1	222503795	222503795	+	ENSG00000276997	ENSG00000276997	0	0	4	0	0	4	0	0	0
rs11610256	12	111296317	111296317	+	ENSG00000111249	CUX2	0	0	3	0	0	0	0	0	0
rs12904219	15	97424269	97424269	+	ENSG00000259485,ENSG00000259664	LINC02253,LINC02254	0	0	20	0	0	20	0	0	0
rs13108209	4	4352880	4352880	+	ENSG00000168824	NSG1	0	0	4	0	0	0	0	0	0
rs139249541	6	101846886	101846886	+	ENSG00000164418	GRIK2	0	8	23	0	0	5	0	0	0
rs4298345		-1	-1				0	0	0	0	0	0	0	0	0
rs4711821	6	45588554	45588554	+	ENSG00000124813	RUNX2	0	1	2	0	0	0	0	0	0
rs577044375		-1	-1				0	0	0	0	0	0	0	0	0
rs61974190	14	22783154	22783154	+	ENSG00000155465	SLC7A7	0	4	26	0	0	0	0	0	0
rs639937	10	95221911	95221911	+	ENSG00000173124	ACSM6	0	2	3	0	0	0	0	0	0
rs6708291		-1	-1				0	0	0	0	0	0	0	0	0
rs6755452	2	86807953	86807953	+	ENSG00000153563	CD8A	0	0	1	0	0	0	0	0	0
rs6860349		-1	-1				0	0	0	0	0	0	0	0	0
rs7869045	9	121822216	121822216	+	ENSG00000175764	TTLL11	6	4	0	0	4	0	0	0	0
rs79251210	6	100020726	100020726	+	ENSG00000229315	MCHR2-AS1	0	0	9	0	0	9	0	0	0
rs9896155	17	35467678	35467678	+	ENSG00000205045	SLFN12L	4	0	4	0	0	4	0	0	0
rs10759491		-1	-1				0	0	0	0	0	0	0	0	0
rs10887149	10	122407488	122407488	+	ENSG00000107679	PLEKHA1	0	0	14	0	0	2	0	0	0
rs10948829		-1	-1				0	0	0	0	0	0	0	0	0
rs10980077	9	109838024	109838024	+	ENSG00000157654	PALM2AKAP2	0	0	6	0	0	0	0	0	0
rs111224423		-1	-1				0	0	0	0	0	0	0	0	0
rs115431394		-1	-1				0	0	0	0	0	0	0	0	0
rs117545845	22	25226918	25226918	+	ENSG00000244752	CRYBB2	0	0	2	0	0	0	0	0	0
rs1320172	3	61584079	61584079	+	ENSG00000144724	PTPRG	0	0	4	0	0	2	0	0	0
rs139554006	14	53364840	53364840	+	ENSG00000237356,ENSG00000286730	ENSG00000237356,ENSG00000286730	0	0	11	0	1	11	0	0	0
rs144348353		-1	-1				0	0	0	0	0	0	0	0	0
rs148420500	13	75460036	75460036	+	ENSG00000136111	TBC1D4	0	0	3	0	0	0	0	0	0
rs2240899	18	3595013	3595013	+	ENSG00000170579,ENSG00000177337	DLGAP1,DLGAP1-AS1	0	0	42	0	0	18	0	0	0
rs28680389	11	134696381	134696381	+	ENSG00000285640	ENSG00000285640	0	0	1	0	0	1	0	0	0
rs3797612	5	179204698	179204698	+	ENSG00000087116	ADAMTS2	0	1	4	0	0	0	0	0	0
rs4899265		-1	-1				0	0	0	0	0	0	0	0	0
rs7190107		-1	-1				0	0	0	0	0	0	0	0	0
rs7437802		-1	-1				0	0	0	0	0	0	0	0	0
rs74805957	2	112183696	112183696	+	ENSG00000144152	FBLN7	0	0	6	0	0	0	0	0	0
rs938447		-1	-1				0	0	0	0	0	0	0	0	0
rs112900587		-1	-1				0	0	0	0	0	0	0	0	0
rs138480662	2	205054163	205054163	+	ENSG00000116117	PARD3B	0	0	4	0	0	0	0	0	0
rs62184016		-1	-1				0	0	0	0	0	0	0	0	0
rs72923091	2	202278960	202278960	+	ENSG00000055044	NOP58	0	1	7	0	0	5	0	0	0
rs7665484		-1	-1				0	0	0	0	0	0	0	0	0
rs79223025	3	148111760	148111760	+	ENSG00000241792	ENSG00000241792	0	0	1	0	0	1	0	0	0
rs115589615		-1	-1				0	0	0	0	0	0	0	0	0
rs35478452	1	247872541	247872541	+	ENSG00000162722	TRIM58	0	0	1	0	0	0	0	0	0
rs62395272	6	31426647	31426647	+	ENSG00000288587	ENSG00000288587	0	0	1	0	0	1	0	0	0
rs76115039	21	33022406	33022406	+	ENSG00000227757	ENSG00000227757	0	0	1	0	0	1	0	0	0
rs9270591		-1	-1				0	0	0	0	0	0	0	0	0
rs9271768		-1	-1				0	0	0	0	0	0	0	0	0
rs9296042		-1	-1				0	0	0	0	0	0	0	0	0
rs9439732	1	18732979	18732979	+	ENSG00000009709	PAX7	0	0	6	0	0	0	0	0	0
rs9615878	22	48410574	48410574	+	ENSG00000285855	ENSG00000285855	0	0	1	0	0	1	0	0	0
rs10735429	12	108332900	108332900	+	ENSG00000174600	CMKLR1	0	0	9	0	0	0	0	0	0
rs114586806	6	36355837	36355837	+	ENSG00000010030	ETV7	0	0	2	0	0	0	0	0	0
rs11715127	3	342486	342486	+	ENSG00000134121	CHL1	0	1	4	0	0	0	0	0	0
rs12628370		-1	-1				0	0	0	0	0	0	0	0	0
rs1330145		-1	-1				0	0	0	0	0	0	0	0	0
rs141267173	2	210187269	210187269	+	ENSG00000115361,ENSG00000279317	ACADL,ENSG00000279317	0	0	2	0	1	2	0	0	0
rs142472859	2	39799170	39799170	+	ENSG00000227028	SLC8A1-AS1	0	0	2	0	0	2	0	0	0
rs143140559	1	161002465	161002465	+	ENSG00000158769,ENSG00000270149	F11R,ENSG00000270149	0	2	7	0	0	2	0	0	0
rs145330472	9	31374802	31374802	+	ENSG00000260720	LINC01243	0	0	1	0	0	1	0	0	0
rs1571857	9	132419958	132419958	+	ENSG00000188523	CFAP77	0	0	3	0	0	0	0	0	0
rs17767335	8	70835081	70835081	+	ENSG00000285579	ENSG00000285579	0	0	1	0	0	1	0	0	0
rs196051	6	22055902	22055902	+	ENSG00000272168	CASC15	0	0	171	0	0	171	0	0	0
rs34547718	8	129635739	129635739	+	ENSG00000229140	CCDC26	0	0	10	0	0	10	0	0	0
rs4752481	10	120941016	120941016	+	ENSG00000227307	ENSG00000227307	0	0	1	0	0	1	0	0	0
rs4921823	8	17953474	17953474	+	ENSG00000078674	PCM1	0	0	6	0	0	0	0	0	0
rs6079813	20	15426448	15426448	+	ENSG00000172264	MACROD2	0	0	4	0	0	0	0	0	0
rs62272723	3	152245371	152245371	+	ENSG00000152601,ENSG00000229619	MBNL1,MBNL1-AS1	0	0	1	0	1	1	0	0	0
rs66730637	2	64966578	64966578	+	ENSG00000237638	LINC02245	0	0	2	0	0	2	0	0	0
rs71632979	1	161556607	161556607	+	ENSG00000224515,ENSG00000273112,ENSG00000289768	ENSG00000224515,ENSG00000273112,ENSG00000289768	0	0	4	0	0	2	0	0	0
rs71639910	1	161967984	161967984	+	ENSG00000118217	ATF6	0	2	2	0	0	0	0	0	0
rs73064521	19	57636722	57636722	+	ENSG00000121417	ZNF211	0	4	18	0	0	0	0	0	0
rs73180904	13	44191186	44191186	+	ENSG00000227258	SMIM2-AS1	0	0	4	0	0	4	0	0	0
rs74341264	1	161591361	161591361	+	ENSG00000244682,ENSG00000273112,ENSG00000289768	FCGR2C,ENSG00000273112,ENSG00000289768	0	0	3	0	1	1	0	0	1
rs7577824	2	111119186	111119186	+	ENSG00000153093,ENSG00000172965	ACOXL,MIR4435-2HG	2	0	2	0	0	2	0	0	0
rs78726632	7	14156098	14156098	+	ENSG00000136267	DGKB	0	0	10	0	0	2	0	0	0
rs79631949		-1	-1				0	0	0	0	0	0	0	0	0
rs79691782	16	61249	61249	+	ENSG00000007384	RHBDF1	2	2	0	0	0	0	0	0	2
rs876036		-1	-1				0	0	0	0	0	0	0	0	0
rs11721614		-1	-1				0	0	0	0	0	0	0	0	0
rs12745074	1	7277745	7277745	+	ENSG00000171735	CAMTA1	0	2	6	0	0	0	0	0	0
rs139534045	20	21580575	21580575	+	ENSG00000279082	LINC01727	0	0	22	0	0	22	0	0	0
rs149936983		-1	-1				0	0	0	0	0	0	0	0	0
rs150521764	18	70047071	70047071	+	ENSG00000176225	RTTN	0	5	9	0	0	1	0	0	0
rs2601762		-1	-1				0	0	0	0	0	0	0	0	0
rs28669075	15	40564322	40564322	+	ENSG00000128891	CCDC32	0	1	13	0	0	1	0	0	0
rs28723652		-1	-1				0	0	0	0	0	0	0	0	0
rs34312683		-1	-1				0	0	0	0	0	0	0	0	0
rs403185	8	26619205	26619205	+	ENSG00000092964	DPYSL2	0	0	6	0	0	0	0	0	0
rs4968675		-1	-1				0	0	0	0	0	0	0	0	0
rs62175190	2	179708602	179708602	+	ENSG00000144331	ZNF385B	0	0	6	0	0	2	0	0	0
rs6476402	9	33148554	33148554	+	ENSG00000086062	B4GALT1	0	0	2	0	0	0	0	0	0
rs68173597		-1	-1				0	0	0	0	0	0	0	0	0
rs709589	14	105840505	105840505	+	ENSG00000211898	IGHD	0	0	0	2	0	0	0	0	1
rs72715996		-1	-1				0	0	0	0	0	0	0	0	0
rs73192651		-1	-1				0	0	0	0	0	0	0	0	0
rs737562		-1	-1				0	0	0	0	0	0	0	0	0
rs74322648	6	19598219	19598219	+	ENSG00000228412	LNC-LBCS	0	0	6	0	0	6	0	0	0
rs75459915	12	24247577	24247577	+	ENSG00000134532,ENSG00000256120	SOX5,SOX5-AS1	0	2	24	0	0	14	0	0	0
rs79925536	6	29446195	29446195	+	ENSG00000204694	OR11A1	0	0	1	0	0	0	0	0	0
rs809558	7	39971751	39971751	+	ENSG00000065883	CDK13	0	0	8	0	0	0	0	0	0
rs9443423		-1	-1				0	0	0	0	0	0	0	0	0
rs113039817	16	7345807	7345807	+	ENSG00000078328	RBFOX1	0	0	42	0	0	2	0	0	0
rs113148171	22	46597137	46597137	+	ENSG00000075240	GRAMD4	0	0	2	0	0	0	0	0	0
rs12607959	18	67559104	67559104	+	ENSG00000265533	DSEL-AS1	0	0	1	0	0	1	0	0	0
rs12916593		-1	-1				0	0	0	0	0	0	0	0	0
rs139014478	6	51659611	51659611	+	ENSG00000170927	PKHD1	0	0	0	1	0	0	0	0	0
rs143021470	6	80316720	80316720	+	ENSG00000083123	BCKDHB	0	0	2	0	0	0	0	0	0
rs151100670		-1	-1				0	0	0	0	0	0	0	0	0
rs17205612		-1	-1				0	0	0	0	0	0	0	0	0
rs186690287		-1	-1				0	0	0	0	0	0	0	0	0
rs3129891		-1	-1				0	0	0	0	0	0	0	0	0
rs3184504	12	111446804	111446804	+	ENSG00000111252,ENSG00000204842	SH2B3,ATXN2	0	3	3	12	0	0	0	0	0
rs4282192		-1	-1				0	0	0	0	0	0	0	0	0
rs55996464	9	127763015	127763015	+	ENSG00000095370	SH2D3C	0	0	5	0	0	2	0	0	0
rs71501086		-1	-1				0	0	0	0	0	0	0	0	0
rs72776301		-1	-1				0	0	0	0	0	0	0	0	0
rs75139198	15	95670533	95670533	+	ENSG00000275016	ENSG00000275016	0	0	13	0	0	13	0	0	0
rs75958070		-1	-1				0	0	0	0	0	0	0	0	0
rs7704364		-1	-1				0	0	0	0	0	0	0	0	0
rs77253141	8	24647341	24647341	+	ENSG00000253535	ADAM7-AS1	0	0	2	0	0	2	0	0	0
rs78280695		-1	-1				0	0	0	0	0	0	0	0	0
rs78628680	10	112540874	112540874	+	ENSG00000151532	VTI1A	0	0	3	0	0	0	0	0	0
rs78897171	20	61868195	61868195	+	ENSG00000179242	CDH4	0	0	3	0	0	0	0	0	0
rs79538978		-1	-1				0	0	0	0	0	0	0	0	0
rs9271772		-1	-1				0	0	0	0	0	0	0	0	0
rs980169	15	96177339	96177339	+	ENSG00000247809,ENSG00000275443	NR2F2-AS1,ENSG00000275443	0	0	9	0	0	9	0	0	0
rs9998896		-1	-1				0	0	0	0	0	0	0	0	0
rs10501383	11	60397054	60397054	+	ENSG00000166928	MS4A14	0	4	11	0	0	0	0	0	0
rs111369841	6	32953327	32953327	+	ENSG00000204257	HLA-DMA	0	0	2	0	0	1	0	0	0
rs11751198	6	31785749	31785749	+	ENSG00000204394	VARS1	0	0	3	0	0	2	3	0	0
rs12200643	6	170537515	170537515	+	ENSG00000008018	PSMB1	0	0	2	0	0	1	0	0	0
rs140120241		-1	-1				0	0	0	0	0	0	0	0	0
rs16948899		-1	-1				0	0	0	0	0	0	0	0	0
rs179206	16	19292288	19292288	+	ENSG00000261210	CLEC19A	0	1	4	0	0	0	0	0	0
rs183569210	18	74877088	74877088	+	ENSG00000215421	ZNF407	0	0	2	0	0	0	0	0	0
rs1838178	8	91846748	91846748	+	ENSG00000253901	ENSG00000253901	0	0	2	0	0	2	0	0	0
rs187188344	2	177994004	177994004	+	ENSG00000128655,ENSG00000236664	PDE11A,ENSG00000236664	0	0	6	0	0	2	0	0	0
rs2524184		-1	-1				0	0	0	0	0	0	0	0	0
rs2578469		-1	-1				0	0	0	0	0	0	0	0	0
rs2868177	7	75960585	75960585	+	ENSG00000127948	POR	0	3	16	0	0	1	0	0	0
rs3123557	1	23877583	23877583	+	ENSG00000188822	CNR2	0	0	3	0	0	0	0	0	0
rs4716010		-1	-1				0	0	0	0	0	0	0	0	0
rs55809481	19	49369264	49369264	+	ENSG00000104901,ENSG00000268686	DKKL1,ENSG00000268686	0	0	6	0	2	0	0	0	0
rs57271503	3	119525746	119525746	+	ENSG00000121594	CD80	1	0	0	0	0	0	0	0	0
rs6120395		-1	-1				0	0	0	0	0	0	0	0	0
rs61731791	19	50437521	50437521	+	ENSG00000086967	MYBPC2	0	0	0	1	0	0	0	1	0
rs61886501		-1	-1				0	0	0	0	0	0	0	0	0
rs62194499	2	206552736	206552736	+	ENSG00000114948	ADAM23	0	0	2	0	0	0	0	0	0
rs7179991	15	31519594	31519594	+	ENSG00000169918	OTUD7A	0	0	3	0	0	0	0	0	0
rs75071948	9	73153920	73153920	+	ENSG00000135046	ANXA1	0	0	4	0	0	1	0	0	0
rs75915436		-1	-1				0	0	0	0	0	0	0	0	0
rs7608595	2	222223696	222223696	+	ENSG00000135903	PAX3	0	0	7	0	0	1	0	0	0
rs78368496	11	19962783	19962783	+	ENSG00000166833	NAV2	0	0	4	0	0	0	0	0	0
rs849532	2	205688002	205688002	+	ENSG00000118257	NRP2	0	0	10	0	0	3	0	0	0
rs9271146		-1	-1				0	0	0	0	0	0	0	0	0
rs9537439		-1	-1				0	0	0	0	0	0	0	0	0
rs9842470		-1	-1				0	0	0	0	0	0	0	0	0
rs1079009		-1	-1				0	0	0	0	0	0	0	0	0
rs111824350		-1	-1				0	0	0	0	0	0	0	0	0
rs114373132		-1	-1				0	0	0	0	0	0	0	0	0
rs115313377	2	156097652	156097652	+	ENSG00000226383	LINC01876	0	0	12	0	0	12	0	0	0
rs12894741	14	53324775	53324775	+	ENSG00000237356	ENSG00000237356	0	0	20	0	0	20	0	0	0
rs13068900		-1	-1				0	0	0	0	0	0	0	0	0
rs144350282	6	1689423	1689423	+	ENSG00000112699	GMDS	0	0	4	0	0	2	0	0	0
rs2472787		-1	-1				0	0	0	0	0	0	0	0	0
rs2523887		-1	-1				0	0	0	0	0	0	0	0	0
rs2571390		-1	-1				0	0	0	0	0	0	0	0	0
rs3020726	2	86789383	86789383	+	ENSG00000153563	CD8A	0	0	3	0	1	1	0	0	4
rs4454952	15	100258481	100258481	+	ENSG00000140470	ADAMTS17	0	0	10	0	0	6	0	0	0
rs56393413	3	72967182	72967182	+	ENSG00000172986	GXYLT2	0	0	2	0	0	0	0	0	0
rs72795179	2	38704011	38704011	+	ENSG00000143891	GALM	0	1	4	0	0	0	0	0	0
rs73058568		-1	-1				0	0	0	0	0	0	0	0	0
rs75312675	8	132217242	132217242	+	ENSG00000184156	KCNQ3	0	2	7	0	0	1	0	0	0
rs9332511	1	169576584	169576584	+	ENSG00000198734	F5	0	0	6	0	0	0	0	0	0
rs960502	1	55146605	55146605	+	ENSG00000162402	USP24	0	0	2	0	0	0	0	0	0
rs1037633		-1	-1				0	0	0	0	0	0	0	0	0
rs118089299		-1	-1				0	0	0	0	0	0	0	0	0
rs1227420	4	92211287	92211287	+	ENSG00000287392	ENSG00000287392	0	0	3	0	0	3	0	0	0
rs12436535		-1	-1				0	0	0	0	0	0	0	0	0
rs12788641	11	58083707	58083707	+	ENSG00000186509	OR9Q1	0	0	1	0	0	0	0	0	0
rs139488523	4	168699960	168699960	+	ENSG00000129116	PALLD	0	0	4	0	0	0	0	0	0
rs149919568	11	88371292	88371292	+	ENSG00000288018	ENSG00000288018	0	0	4	0	0	4	0	0	0
rs200468		-1	-1				0	0	0	0	0	0	0	0	0
rs2018404	14	105229109	105229109	+	ENSG00000185024	BRF1	0	0	36	0	0	0	0	0	0
rs2338377		-1	-1				0	0	0	0	0	0	0	0	0
rs3915868	11	8812253	8812253	+	ENSG00000166444	DENND2B	0	0	21	0	0	3	0	0	0
rs56658995		-1	-1				0	0	0	0	0	0	0	0	0
rs62442539	7	2312959	2312959	+	ENSG00000106266	SNX8	0	0	8	0	0	2	0	0	0
rs72757668	5	68246361	68246361	+	ENSG00000145675	PIK3R1	0	0	33	0	0	3	0	0	0
rs72764109		-1	-1				0	0	0	0	0	0	0	0	0
rs73398969	6	29442481	29442481	+	ENSG00000204694	OR11A1	0	0	1	0	0	0	0	0	0
rs73569760		-1	-1				0	0	0	0	0	0	0	0	0
rs74017080		-1	-1				0	0	0	0	0	0	0	0	0
rs7530780	1	92664711	92664711	+	ENSG00000067208	EVI5	0	2	15	0	0	5	0	0	0
rs76714110	9	128117762	128117762	+	ENSG00000234771	SLC25A25-AS1	0	0	0	0	1	0	0	0	0
rs7853163	9	615904	615904	+	ENSG00000107104	KANK1	0	0	11	0	0	3	0	0	0
rs793853	6	24196697	24196697	+	ENSG00000146038	DCDC2	0	0	2	0	0	0	0	0	0
rs9614208	22	44172198	44172198	+	ENSG00000188677	PARVB	3	0	0	0	0	0	0	0	0
