# Supplementary material for: Unraveling the Interplay Between Alcohol, Immunity, and Gastric Cancer: A Genomic Approach
Source: Food Sci Nutr. 2025 Nov 24;13(12):e71260. doi: 10.1002/fsn3.71260 (PMC12641442; doi:10.1002/fsn3.71260)
Supplement: Supplementary file 7 — Supporting Information: S7. Extended survival analysis comparing patient outcomes between immune‐defined molecular subtypes. [file FSN3-13-e71260-s001.xlsx]

## Sheet: Sheet1
Genes	p.value	HR	Low 95%CI	High 95%CI
ACADL	0.0831929	1.33675	0.962602	1.85631
ACOXL	0.0154226	1.51085	1.08195	2.10976
ACSM6	0.674855	0.93199	0.670647	1.29517
ADAM23	0.0285602	1.44694	1.03949	2.01408
ADAMTS17	0.626757	0.921985	0.664579	1.27909
ADAMTS2	0.0318666	1.43735	1.03196	2.00198
ANXA1	0.0923533	1.32758	0.954461	1.84655
ATF6	0.0590738	1.37359	0.987912	1.90985
ATXN2	0.4895	1.1224	0.808959	1.5573
B4GALT1	0.925678	0.984545	0.709752	1.36573
BCKDHB	0.0964088	1.32129	0.951375	1.83505
BRF1	0.890615	1.02329	0.737097	1.42059
CAMTA1	0.178016	0.798457	0.575454	1.10788
CARMIL1	0.561003	0.906677	0.651643	1.26152
CASC15	0.0522835	1.38537	0.996785	1.92545
CCDC26	0.894103	1.02247	0.737131	1.41827
CCDC32	0.573116	1.09926	0.79093	1.52778
CD80	0.352264	1.16866	0.841528	1.62295
CD8A	0.205535	0.808113	0.581055	1.1239
CDH4	0.870165	1.02767	0.740857	1.42551
CDK13	0.454086	0.882445	0.636053	1.22428
CFAP77	0.132873	0.777683	0.560265	1.07947
CHL1	0.455342	1.13281	0.816533	1.57159
CLEC19A	0.695506	0.936723	0.675228	1.29949
CMAHP	0.15534	1.26982	0.913363	1.7654
CMKLR1	0.948922	0.989311	0.712103	1.37443
CNR2	0.902106	1.02073	0.736091	1.41543
CRYBB2	0.565627	0.908352	0.654387	1.26088
CUX2	0.657164	1.07685	0.776534	1.4933
DCDC2	0.179017	1.25353	0.901575	1.74288
DENND2B	0.444776	1.13663	0.818392	1.57862
DGKB	0.0176569	1.4911	1.07197	2.0741
DKKL1	0.439891	1.13816	0.819569	1.58059
DLGAP1	0.308575	1.18589	0.854117	1.64653
DLGAP1-AS1	0.753138	1.05419	0.758749	1.46466
DPYSL2	0.218174	1.23029	0.884598	1.71108
ETV7	0.0365711	0.70433	0.50706	0.978348
EVI5	0.471787	1.12811	0.812378	1.56655
F11R	0.742447	1.05649	0.761254	1.46622
F5	0.00489845	1.61128	1.15573	2.24639
FBLN7	0.434094	1.13999	0.820963	1.58299
FCGR2C	0.538939	1.10828	0.798394	1.53845
GALM	0.480239	0.888692	0.640413	1.23323
GMDS	0.761418	1.05253	0.756306	1.46478
GRAMD4	0.4147	0.872707	0.629185	1.21048
GRIK2	0.0395214	1.41563	1.01681	1.97087
GXYLT2	0.166887	1.26069	0.907723	1.7509
HLA-DMA	0.669226	1.07401	0.774011	1.49029
IGHD	0.10219	1.31575	0.946793	1.82848
KANK1	0.948356	1.01086	0.728937	1.40183
KCNQ3	0.0261821	1.46015	1.04589	2.03849
LNC-LBCS	0.920633	1.01681	0.732556	1.41136
MACROD2	0.92421	1.01601	0.732464	1.40932
MBNL1	0.074346	1.35286	0.970717	1.88544
MBNL1-AS1	0.386417	1.15603	0.832679	1.60494
MIR4435-2HG	0.363089	1.16512	0.838191	1.61956
MS4A14	0.0390683	1.41569	1.01759	1.96954
MYBPC2	0.987924	1.00255	0.721018	1.39401
NAV2	0.638366	1.08183	0.779299	1.50181
NOP58	0.952701	0.990149	0.713897	1.3733
NR2F2-AS1	0.0818019	1.33936	0.963795	1.86128
NRP2	0.13074	1.28795	0.927606	1.78827
NSG1	0.921102	1.01666	0.73306	1.40999
OR9Q1	0.948292	1.01089	0.728664	1.40243
OTUD7A	0.603493	1.09086	0.785669	1.51461
PALLD	0.33981	1.17298	0.845307	1.62768
PALM2AKAP2	0.0872151	1.3332	0.958884	1.85363
PARD3B	0.989661	0.997838	0.719233	1.38436
PARVB	0.402291	1.15028	0.828923	1.59622
PAX3	0.260772	1.20742	0.86934	1.67699
PAX7	0.705378	0.938792	0.676653	1.30249
PCM1	0.960078	0.991647	0.714021	1.37722
PDE11A	0.737114	1.05789	0.761613	1.46943
PIK3R1	0.320193	1.18113	0.850651	1.64
PKHD1	0.0478577	1.39459	1.00314	1.93878
PLEKHA1	0.908972	1.01928	0.734686	1.41413
POR	0.538369	1.10877	0.798001	1.54055
PSMB1	0.627178	1.08445	0.781857	1.50415
PTPRG	0.947589	1.0111	0.727497	1.40527
RBFOX1	0.940797	1.01248	0.729864	1.40453
RHBDF1	0.131556	0.777312	0.560275	1.07843
RTTN	0.205074	1.2379	0.889881	1.72204
RUNX2	0.00961964	1.55105	1.11257	2.16233
SH2B3	0.589461	1.09447	0.788509	1.51916
SH2D3C	0.694732	1.06778	0.769536	1.48162
SLC25A25-AS1	0.377981	0.86313	0.622251	1.19726
SLC7A7	0.0925535	1.32639	0.954408	1.84336
SLC8A1-AS1	0.639018	1.08168	0.779144	1.5017
SLFN12L	0.610751	0.91846	0.661942	1.27438
SMIM2-AS1	0.258598	0.827348	0.595502	1.14946
SNX8	0.48117	0.888865	0.64044	1.23365
SOX5	0.0128664	1.52372	1.09342	2.12337
SOX5-AS1	0.591992	1.0936	0.788419	1.5169
TBC1D4	0.292108	1.19285	0.859221	1.65602
TRIM58	0.00981707	1.54638	1.11076	2.15285
TTLL11	0.812222	0.961046	0.692433	1.33386
USP24	0.625548	0.921403	0.663237	1.28006
VARS1	0.932754	1.01421	0.730793	1.40754
VTI1A	0.983815	1.00341	0.722398	1.39373
VWA3B	0.792092	1.045	0.753331	1.44959
ZNF211	0.565578	1.10119	0.79261	1.52992
ZNF385B	0.534477	1.10922	0.799787	1.53838
ZNF407	0.0893766	1.33206	0.956858	1.8544
